# Supplementary material for: Automated Detection of Carotid Artery Stenosis Using a Sensitive Accelerometer Wearable Sensor and Interpretable Machine Learning
Source: Biosensors (Basel). 2026 Apr 23;16(5):238. doi: 10.3390/bios16050238 (PMC13204257; doi:10.3390/bios16050238)
Supplement: Supplementary file 1 [file biosensors-16-00238-s001.zip]

Archive with 1 entries (1 files):
- biosensors-4194088-supplementary.pdf
